# Supplementary material for: Genomic factors limiting the diversity of Saccharomycotina plant pathogens
Source: G3 (Bethesda). 2025 Aug 12;15(10):jkaf184. doi: 10.1093/g3journal/jkaf184 (PMC12506670; doi:10.1093/g3journal/jkaf184)
Supplement: jkaf184_Supplementary_Data [file jkaf184_supplementary_data.zip]

Archive with 12 entries (12 files):
- Supplemental_Material_Legends_G3-2025-406050.docx
- Supplementary_Table_10_G3-2025-406050.xlsx
- Supplementary_Table_11_G3-2025-406050.xlsx
- Supplementary_Table_1_G3-2025-406050.xlsx
- Supplementary_Table_2_G3-2025-406050.xlsx
- Supplementary_Table_3_G3-2025-406050.xlsx
- Supplementary_Table_4_G3-2025-406050.xlsx
- Supplementary_Table_5_G3-2025-406050.xlsx
- Supplementary_Table_6_G3-2025-406050.xlsx
- Supplementary_Table_7_G3-2025-406050.xlsx
- Supplementary_Table_8_G3-2025-406050.xlsx
- Supplementary_Table_9_G3-2025-406050.xlsx
