# Supplementary material for: Genomic factors limiting the diversity of Saccharomycotina plant pathogens
Source: G3 (Bethesda). 2025 Aug 12;15(10):jkaf184. doi: 10.1093/g3journal/jkaf184 (PMC12506670; doi:10.1093/g3journal/jkaf184)
Supplement: jkaf184_Supplementary_Data [file jkaf184_supplementary_data.zip › Supplementary_Table_2_G3-2025-406050.xlsx]

## Sheet: means
Metric	mean plant pathogen	mean plant	mean other
Total Length	17307690	12887587
GC content	40.0108	41.6768
N50	658690	362721
Ns_per_100_kbp	806.841	59.2797
BUSCO Complete	94.4	95.4011
BUSCO Missing	3.31917	2.89825

## Sheet: tests
Parameter	Test	Group 1	Group 2	P-value
Length	T-test	Pathogen	Plant	0.1021
Length	Phylogenetic ANOVA	Pathogen	Plant	0.06
Length	Phylogenetic ANOVA - 3 way	Other	Pathogen	0.09
Length	Phylogenetic ANOVA - 3 way	Other	Plant	0.3
Length	Phylogenetic ANOVA - 3 way	Pathogen	Plant	0.09
GC Content	T-test	Pathogen	Plant	0.3134
GC Content	Phylogenetic ANOVA	Pathogen	Plant	0.713
GC Content	Phylogenetic ANOVA - 3 way	Other	Pathogen	1
GC Content	Phylogenetic ANOVA - 3 way	Other	Plant	0.573
GC Content	Phylogenetic ANOVA - 3 way	Pathogen	Plant	1
N50	T-test	Pathogen	Plant	0.1544
N50	Phylogenetic ANOVA	Pathogen	Plant	0.207
N50	Phylogenetic ANOVA - 3 way	Other	Pathogen	0.918
N50	Phylogenetic ANOVA - 3 way	Other	Plant	0.918
N50	Phylogenetic ANOVA - 3 way	Pathogen	Plant	0.918
Ns_per_100_kbp	T-test	Pathogen	Plant	0.2689
Ns_per_100_kbp	Phylogenetic ANOVA	Pathogen	Plant	0.007
Ns_per_100_kbp	Phylogenetic ANOVA - 3 way	Other	Pathogen	0.003
Ns_per_100_kbp	Phylogenetic ANOVA - 3 way	Other	Plant	0.947
Ns_per_100_kbp	Phylogenetic ANOVA - 3 way	Pathogen	Plant	0.003
BUSCO Complete	T-test	Pathogen	Plant	0.6231
BUSCO Complete	Phylogenetic ANOVA	Pathogen	Plant	0.793
BUSCO Complete	Phylogenetic ANOVA - 3 way	Other	Pathogen	1
BUSCO Complete	Phylogenetic ANOVA - 3 way	Other	Plant	1
BUSCO Complete	Phylogenetic ANOVA - 3 way	Pathogen	Plant	1
BUSCO Missing	T-test	Pathogen	Plant	0.7585
BUSCO Missing	Phylogenetic ANOVA	Pathogen	Plant	0.885
BUSCO Missing	Phylogenetic ANOVA - 3 way	Other	Pathogen	1
BUSCO Missing	Phylogenetic ANOVA - 3 way	Other	Plant	1
BUSCO Missing	Phylogenetic ANOVA - 3 way	Pathogen	Plant	1
