# Supplementary material for: Genomic factors limiting the diversity of Saccharomycotina plant pathogens
Source: G3 (Bethesda). 2025 Aug 12;15(10):jkaf184. doi: 10.1093/g3journal/jkaf184 (PMC12506670; doi:10.1093/g3journal/jkaf184)
Supplement: jkaf184_Supplementary_Data [file jkaf184_supplementary_data.zip › Supplementary_Table_5_G3-2025-406050.xlsx]

## Sheet: Sheet1
Pathway	KEGG	Fisher's Exact P-value	Significance
Nitrate	K01455	0.1139
Nitrate	K01501	0.02122	*
Nitrate	K00362	0.3794
Nitrate	K17877	0.3794
Nitrate	K10534	0.3816
Nitrate	K02575	0.3794
Rhamnose	K18338	0.01139	*
Rhamnose	K18339	0.0006939	**
Rhamnose	K18337	0.01071	*
Rhamnose	K12661	0.01053	*
